# Supplementary material for: Characterization and Genomic Analysis of the Naphthalene-Degrading Delftia tsuruhatensis ULwDis3 Isolated from Seawater
Source: Microorganisms. 2023 Apr 21;11(4):1092. doi: 10.3390/microorganisms11041092 (PMC10146988; doi:10.3390/microorganisms11041092)
Supplement: Supplementary file 1 [file microorganisms-11-01092-s001.zip]

Archive with 1 entries (1 files):
- Supplementary material_Microorganisms_Sazonova.pdf
